# Supplementary material for: Variation in Bacterial Community Structure Under Long-Term Fertilization, Tillage, and Cover Cropping in Continuous Cotton Production
Source: Front Microbiol. 2022 Apr 4;13:847005. doi: 10.3389/fmicb.2022.847005 (PMC9015707; doi:10.3389/fmicb.2022.847005)
Supplement: Supplementary Table 1 — Statistical results of diversity indices across sampling dates, tillage, N fertilization, and cover cropping. [file Table_1.xlsx]

## Sheet: Table S1
Shannon index
Type III Tests of Fixed Effects
Effect	Num DF	Den DF	F Value	Pr > F
Season	3	82.67	6.49	0.0005
Nitrogen	1	3.887	0.05	0.8353
Cover	2	13.76	0.61	0.5586
Tillage	1	24.51	9.88	0.0043
Nitrogen*Season	3	82.64	0.59	0.6264
Tillage*Season	3	82.64	0.95	0.4205
Cover*Season	6	87.7	0.57	0.7508
Nitrogen*Cover	2	14.32	1.6	0.236
Nitrogen*Tillage	1	23.32	0.2	0.6595
Cover*Tillage	2	24.03	0.53	0.595
Nitrogen*Cover*Season	6	87.7	0.91	0.4928
Nitrogen*Tillage*Season	3	82.67	0.46	0.7082
Cover*Tillage*Season	6	87.7	0.11	0.9945
OTUs
Type III Tests of Fixed Effects
Effect	Num DF	Den DF	F Value	Pr > F
Season	3	86.6	5.45	0.0018
Nitrogen	1	6.993	0.25	0.6296
Cover	2	13.54	0.37	0.6976
Tillage	1	38.02	9.93	0.0032
Nitrogen*Season	3	86.58	0.69	0.5614
Tillage*Season	3	86.58	0.31	0.8195
Cover*Season	6	91.81	0.3	0.9373
Nitrogen*Cover	2	14.14	0.86	0.4443
Nitrogen*Tillage	1	36.42	0.01	0.9434
Cover*Tillage	2	37.33	0.16	0.8569
Nitrogen*Cover*Season	6	91.81	0.59	0.741
Nitrogen*Tillage*Season	3	86.6	0.06	0.9795
Cover*Tillage*Season	6	91.81	0.13	0.9919
Pielou's evenness
Type III Tests of Fixed Effects
Effect	Num DF	Den DF	F Value	Pr > F
Season	3	85.22	4.71	0.0043
Nitrogen	1	23.18	0.01	0.9343
Cover	2	17.87	1.06	0.3657
Tillage	1	30.23	6.66	0.015
Nitrogen*Season	3	85.19	0.99	0.4004
Tillage*Season	3	85.19	1.08	0.3626
Cover*Season	6	90.23	0.86	0.5267
Nitrogen*Cover	2	18.13	3.18	0.0655
Nitrogen*Tillage	1	28.26	0.71	0.4065
Cover*Tillage	2	29.48	1.87	0.1712
Nitrogen*Cover*Season	6	90.23	0.73	0.629
Nitrogen*Tillage*Season	3	85.22	0.72	0.5421
Cover*Tillage*Season	6	90.23	0.3	0.9362

## Sheet: Table S2
	nperm	=	9999
May
Df	SumOfSqs	F	Pr(>F)			$r.squared
Nitrogen	1	0.3728	3.7754	0.0001	***	[1]	0.253088
Tillage	1	0.3281	3.3226	0.0001	***
Cover	2	0.2602	1.3175	0.0297	*	$adj.r.squared
GWC	1	0.1622	1.6425	0.0101	*	[1]	0.152154
Residual	37	3.6534
June
Df	SumOfSqs	F	Pr(>F)			$r.squared
Nitrogen	1	0.4323	4.0821	0.0001	***	[1]	0.152744
Tillage	1	0.3429	3.2381	0.0001	***
Residual	40	4.2359				$adj.r.squared
						[1]	0.110381
Oct
Df	SumOfSqs	F	Pr(>F)			$r.squared
Nitrogen	1	0.4632	4.1431	0.0001	***	[1]	0.163528
Tillage	1	0.2725	2.4377	0.0006	***
NO3	1	0.226	2.0212	0.0055	**	$adj.r.squared
Residual	39	4.3599				[1]	0.0991839
Df	SumOfSqs	F	Pr(>F)			$r.squared
Nitrogen	1	0.4147	3.7431	0.0001	***	[1]	0.11644
Tillage	1	0.1628	1.4694	0.0285	*
Residual	39	4.3206				$adj.r.squared
						[1]	0.0711287

## Sheet: Table S3
Standard total effect for SEM
	Air temp	Fertilization	Wheat	GWC	pH	N-fixer	Vetch	Tillage	Ammonium-N
GWC	-0.338	0	0	0	0	0	0	0	0
pH	0	-0.202	0.161	0	0	0	0	0	0
N-fixer	0.114	0	0	-0.337	0	0	0	0	0
Ammonium-N	0.491	-0.031	0.025	0.131	0.154	0.237	0	0	0
Nitrate-N	0.267	0.188	0.003	-0.595	0.019	0.029	0.208	0	0.124
Denitrifier	0.232	0	0	-0.181	0	0.537	0	0.27	0
Nitrifer	0.032	0	0	-0.095	0	0.281	0.275	0	0

## Sheet: Table S4
Sample_ID	Sampling date	Block	Treat	Cover	Nitrogen	Tillage
M_NCCN0_1	2019-05-01	B1	NCCN0	No_cover	N0	Conventional
M_NCCN0_2	2019-05-01	B2	NCCN0	No_cover	N0	Conventional
M_NCCN0_3	2019-05-01	B3	NCCN0	No_cover	N0	Conventional
M_NCCN0_4	2019-05-01	B4	NCCN0	No_cover	N0	Conventional
M_NCCN60_1	2019-05-01	B1	NCCN60	No_cover	N60	Conventional
M_NCCN60_2	2019-05-01	B2	NCCN60	No_cover	N60	Conventional
M_NCCN60_3	2019-05-01	B3	NCCN60	No_cover	N60	Conventional
M_NCCN60_4	2019-05-01	B4	NCCN60	No_cover	N60	Conventional
M_NCNTN0_1	2019-05-01	B1	NCNTN0	No_cover	N0	No_tillage
M_NCNTN0_2	2019-05-01	B2	NCNTN0	No_cover	N0	No_tillage
M_NCNTN0_3	2019-05-01	B3	NCNTN0	No_cover	N0	No_tillage
M_NCNTN0_4	2019-05-01	B4	NCNTN0	No_cover	N0	No_tillage
M_NCNTN60_1	2019-05-01	B1	NCNTN60	No_cover	N60	No_tillage
M_NCNTN60_2	2019-05-01	B2	NCNTN60	No_cover	N60	No_tillage
M_NCNTN60_3	2019-05-01	B3	NCNTN60	No_cover	N60	No_tillage
M_NCNTN60_4	2019-05-01	B4	NCNTN60	No_cover	N60	No_tillage
M_VCN0_1	2019-05-01	B1	VCN0	Vetch	N0	Conventional
M_VCN0_2	2019-05-01	B2	VCN0	Vetch	N0	Conventional
M_VCN0_3	2019-05-01	B3	VCN0	Vetch	N0	Conventional
M_VCN0_4	2019-05-01	B4	VCN0	Vetch	N0	Conventional
M_VCN60_1	2019-05-01	B1	VCN60	Vetch	N60	Conventional
M_VCN60_2	2019-05-01	B2	VCN60	Vetch	N60	Conventional
M_VCN60_3	2019-05-01	B3	VCN60	Vetch	N60	Conventional
M_VCN60_4	2019-05-01	B4	VCN60	Vetch	N60	Conventional
M_VNTN0_1	2019-05-01	B1	VNTN0	Vetch	N0	No_tillage
M_VNTN0_2	2019-05-01	B2	VNTN0	Vetch	N0	No_tillage
M_VNTN0_3	2019-05-01	B3	VNTN0	Vetch	N0	No_tillage
M_VNTN0_4	2019-05-01	B4	VNTN0	Vetch	N0	No_tillage
M_VNTN60_1	2019-05-01	B1	VNTN60	Vetch	N60	No_tillage
M_VNTN60_2	2019-05-01	B2	VNTN60	Vetch	N60	No_tillage
M_VNTN60_3	2019-05-01	B3	VNTN60	Vetch	N60	No_tillage
M_VNTN60_4	2019-05-01	B4	VNTN60	Vetch	N61	No_tillage
M_WCN0_1	2019-05-01	B1	WCN0	Wheat	N0	Conventional
M_WCN0_2	2019-05-01	B2	WCN0	Wheat	N0	Conventional
M_WCN0_3	2019-05-01	B3	WCN0	Wheat	N0	Conventional
M_WCN0_4	2019-05-01	B4	WCN0	Wheat	N0	Conventional
M_WCN60_1	2019-05-01	B1	WCN60	Wheat	N60	Conventional
M_WCN60_2	2019-05-01	B2	WCN60	Wheat	N60	Conventional
M_WCN60_3	2019-05-01	B3	WCN60	Wheat	N60	Conventional
M_WCN60_4	2019-05-01	B4	WCN60	Wheat	N60	Conventional
M_WNTN0_1	2019-05-01	B1	WNTN0	Wheat	N0	No_tillage
M_WNTN0_2	2019-05-01	B2	WNTN0	Wheat	N0	No_tillage
M_WNTN0_3	2019-05-01	B3	WNTN0	Wheat	N0	No_tillage
M_WNTN0_4	2019-05-01	B4	WNTN0	Wheat	N0	No_tillage
M_WNTN60_1	2019-05-01	B1	WNTN60	Wheat	N60	No_tillage
M_WNTN60_2	2019-05-01	B2	WNTN60	Wheat	N60	No_tillage
M_WNTN60_3	2019-05-01	B3	WNTN60	Wheat	N60	No_tillage
M_WNTN60_4	2019-05-01	B4	WNTN60	Wheat	N60	No_tillage
J_NCCN0_1	2019-06-01	B1	NCCN0	No_cover	N0	Conventional
J_NCCN0_2	2019-06-01	B2	NCCN0	No_cover	N0	Conventional
J_NCCN0_3	2019-06-01	B3	NCCN0	No_cover	N0	Conventional
J_NCCN0_4	2019-06-01	B4	NCCN0	No_cover	N0	Conventional
J_NCCN60_1	2019-06-01	B1	NCCN60	No_cover	N60	Conventional
J_NCCN60_2	2019-06-01	B2	NCCN60	No_cover	N60	Conventional
J_NCCN60_3	2019-06-01	B3	NCCN60	No_cover	N60	Conventional
J_NCCN60_4	2019-06-01	B4	NCCN60	No_cover	N60	Conventional
J_NCNTN0_1	2019-06-01	B1	NCNTN0	No_cover	N0	No_tillage
J_NCNTN0_2	2019-06-01	B2	NCNTN0	No_cover	N0	No_tillage
J_NCNTN0_3	2019-06-01	B3	NCNTN0	No_cover	N0	No_tillage
J_NCNTN0_4	2019-06-01	B4	NCNTN0	No_cover	N0	No_tillage
J_NCNTN60_1	2019-06-01	B1	NCNTN60	No_cover	N60	No_tillage
J_NCNTN60_2	2019-06-01	B2	NCNTN60	No_cover	N60	No_tillage
J_NCNTN60_3	2019-06-01	B3	NCNTN60	No_cover	N60	No_tillage
J_NCNTN60_4	2019-06-01	B4	NCNTN60	No_cover	N60	No_tillage
J_VCN0_1	2019-06-01	B1	VCN0	Vetch	N0	Conventional
J_VCN0_2	2019-06-01	B2	VCN0	Vetch	N0	Conventional
J_VCN0_3	2019-06-01	B3	VCN0	Vetch	N0	Conventional
J_VCN0_4	2019-06-01	B4	VCN0	Vetch	N0	Conventional
J_VCN60_1	2019-06-01	B1	VCN60	Vetch	N60	Conventional
J_VCN60_2	2019-06-01	B2	VCN60	Vetch	N60	Conventional
J_VCN60_3	2019-06-01	B3	VCN60	Vetch	N60	Conventional
J_VCN60_4	2019-06-01	B4	VCN60	Vetch	N60	Conventional
J_VNTN0_1	2019-06-01	B1	VNTN0	Vetch	N0	No_tillage
J_VNTN0_2	2019-06-01	B2	VNTN0	Vetch	N0	No_tillage
J_VNTN0_3	2019-06-01	B3	VNTN0	Vetch	N0	No_tillage
J_VNTN0_4	2019-06-01	B4	VNTN0	Vetch	N0	No_tillage
J_VNTN60_1	2019-06-01	B1	VNTN60	Vetch	N60	No_tillage
J_VNTN60_2	2019-06-01	B2	VNTN60	Vetch	N60	No_tillage
J_VNTN60_3	2019-06-01	B3	VNTN60	Vetch	N60	No_tillage
J_VNTN60_4	2019-06-01	B4	VNTN60	Vetch	N61	No_tillage
J_WCN0_1	2019-06-01	B1	WCN0	Wheat	N0	Conventional
J_WCN0_2	2019-06-01	B2	WCN0	Wheat	N0	Conventional
J_WCN0_3	2019-06-01	B3	WCN0	Wheat	N0	Conventional
J_WCN0_4	2019-06-01	B4	WCN0	Wheat	N0	Conventional
J_WCN60_1	2019-06-01	B1	WCN60	Wheat	N60	Conventional
J_WCN60_2	2019-06-01	B2	WCN60	Wheat	N60	Conventional
J_WCN60_3	2019-06-01	B3	WCN60	Wheat	N60	Conventional
J_WCN60_4	2019-06-01	B4	WCN60	Wheat	N60	Conventional
J_WNTN0_1	2019-06-01	B1	WNTN0	Wheat	N0	No_tillage
J_WNTN0_2	2019-06-01	B2	WNTN0	Wheat	N0	No_tillage
J_WNTN0_3	2019-06-01	B3	WNTN0	Wheat	N0	No_tillage
J_WNTN0_4	2019-06-01	B4	WNTN0	Wheat	N0	No_tillage
J_WNTN60_1	2019-06-01	B1	WNTN60	Wheat	N60	No_tillage
J_WNTN60_2	2019-06-01	B2	WNTN60	Wheat	N60	No_tillage
J_WNTN60_3	2019-06-01	B3	WNTN60	Wheat	N60	No_tillage
J_WNTN60_4	2019-06-01	B4	WNTN60	Wheat	N60	No_tillage
O_NCCN0_1	2019-10-01	B1	NCCN0	No_cover	N0	Conventional
O_NCCN0_2	2019-10-01	B2	NCCN0	No_cover	N0	Conventional
O_NCCN0_3	2019-10-01	B3	NCCN0	No_cover	N0	Conventional
O_NCCN0_4	2019-10-01	B4	NCCN0	No_cover	N0	Conventional
O_NCCN60_1	2019-10-01	B1	NCCN60	No_cover	N60	Conventional
O_NCCN60_2	2019-10-01	B2	NCCN60	No_cover	N60	Conventional
O_NCCN60_3	2019-10-01	B3	NCCN60	No_cover	N60	Conventional
O_NCCN60_4	2019-10-01	B4	NCCN60	No_cover	N60	Conventional
O_NCNTN0_1	2019-10-01	B1	NCNTN0	No_cover	N0	No_tillage
O_NCNTN0_2	2019-10-01	B2	NCNTN0	No_cover	N0	No_tillage
O_NCNTN0_3	2019-10-01	B3	NCNTN0	No_cover	N0	No_tillage
O_NCNTN0_4	2019-10-01	B4	NCNTN0	No_cover	N0	No_tillage
O_NCNTN60_1	2019-10-01	B1	NCNTN60	No_cover	N60	No_tillage
O_NCNTN60_2	2019-10-01	B2	NCNTN60	No_cover	N60	No_tillage
O_NCNTN60_3	2019-10-01	B3	NCNTN60	No_cover	N60	No_tillage
O_NCNTN60_4	2019-10-01	B4	NCNTN60	No_cover	N60	No_tillage
O_VCN0_1	2019-10-01	B1	VCN0	Vetch	N0	Conventional
O_VCN0_2	2019-10-01	B2	VCN0	Vetch	N0	Conventional
O_VCN0_3	2019-10-01	B3	VCN0	Vetch	N0	Conventional
O_VCN0_4	2019-10-01	B4	VCN0	Vetch	N0	Conventional
O_VCN60_1	2019-10-01	B1	VCN60	Vetch	N60	Conventional
O_VCN60_2	2019-10-01	B2	VCN60	Vetch	N60	Conventional
O_VCN60_3	2019-10-01	B3	VCN60	Vetch	N60	Conventional
O_VCN60_4	2019-10-01	B4	VCN60	Vetch	N60	Conventional
O_VNTN0_1	2019-10-01	B1	VNTN0	Vetch	N0	No_tillage
O_VNTN0_2	2019-10-01	B2	VNTN0	Vetch	N0	No_tillage
O_VNTN0_3	2019-10-01	B3	VNTN0	Vetch	N0	No_tillage
O_VNTN0_4	2019-10-01	B4	VNTN0	Vetch	N0	No_tillage
O_VNTN60_1	2019-10-01	B1	VNTN60	Vetch	N60	No_tillage
O_VNTN60_2	2019-10-01	B2	VNTN60	Vetch	N60	No_tillage
O_VNTN60_3	2019-10-01	B3	VNTN60	Vetch	N60	No_tillage
O_VNTN60_4	2019-10-01	B4	VNTN60	Vetch	N61	No_tillage
O_WCN0_1	2019-10-01	B1	WCN0	Wheat	N0	Conventional
O_WCN0_2	2019-10-01	B2	WCN0	Wheat	N0	Conventional
O_WCN0_3	2019-10-01	B3	WCN0	Wheat	N0	Conventional
O_WCN0_4	2019-10-01	B4	WCN0	Wheat	N0	Conventional
O_WCN60_1	2019-10-01	B1	WCN60	Wheat	N60	Conventional
O_WCN60_2	2019-10-01	B2	WCN60	Wheat	N60	Conventional
O_WCN60_3	2019-10-01	B3	WCN60	Wheat	N60	Conventional
O_WCN60_4	2019-10-01	B4	WCN60	Wheat	N60	Conventional
O_WNTN0_1	2019-10-01	B1	WNTN0	Wheat	N0	No_tillage
O_WNTN0_2	2019-10-01	B2	WNTN0	Wheat	N0	No_tillage
O_WNTN0_3	2019-10-01	B3	WNTN0	Wheat	N0	No_tillage
O_WNTN0_4	2019-10-01	B4	WNTN0	Wheat	N0	No_tillage
O_WNTN60_1	2019-10-01	B1	WNTN60	Wheat	N60	No_tillage
O_WNTN60_2	2019-10-01	B2	WNTN60	Wheat	N60	No_tillage
O_WNTN60_3	2019-10-01	B3	WNTN60	Wheat	N60	No_tillage
O_WNTN60_4	2019-10-01	B4	WNTN60	Wheat	N60	No_tillage
D_NCCN0_1	2019-12-01	B1	NCCN0	No_cover	N0	Conventional
D_NCCN0_2	2019-12-01	B2	NCCN0	No_cover	N0	Conventional
D_NCCN0_3	2019-12-01	B3	NCCN0	No_cover	N0	Conventional
D_NCCN0_4	2019-12-01	B4	NCCN0	No_cover	N0	Conventional
D_NCCN60_1	2019-12-01	B1	NCCN60	No_cover	N60	Conventional
D_NCCN60_2	2019-12-01	B2	NCCN60	No_cover	N60	Conventional
D_NCCN60_3	2019-12-01	B3	NCCN60	No_cover	N60	Conventional
D_NCCN60_4	2019-12-01	B4	NCCN60	No_cover	N60	Conventional
D_NCNTN0_1	2019-12-01	B1	NCNTN0	No_cover	N0	No_tillage
D_NCNTN0_2	2019-12-01	B2	NCNTN0	No_cover	N0	No_tillage
D_NCNTN0_3	2019-12-01	B3	NCNTN0	No_cover	N0	No_tillage
D_NCNTN0_4	2019-12-01	B4	NCNTN0	No_cover	N0	No_tillage
D_NCNTN60_1	2019-12-01	B1	NCNTN60	No_cover	N60	No_tillage
D_NCNTN60_2	2019-12-01	B2	NCNTN60	No_cover	N60	No_tillage
D_NCNTN60_3	2019-12-01	B3	NCNTN60	No_cover	N60	No_tillage
D_NCNTN60_4	2019-12-01	B4	NCNTN60	No_cover	N60	No_tillage
D_VCN0_1	2019-12-01	B1	VCN0	Vetch	N0	Conventional
D_VCN0_2	2019-12-01	B2	VCN0	Vetch	N0	Conventional
D_VCN0_3	2019-12-01	B3	VCN0	Vetch	N0	Conventional
D_VCN0_4	2019-12-01	B4	VCN0	Vetch	N0	Conventional
D_VCN60_1	2019-12-01	B1	VCN60	Vetch	N60	Conventional
D_VCN60_2	2019-12-01	B2	VCN60	Vetch	N60	Conventional
D_VCN60_3	2019-12-01	B3	VCN60	Vetch	N60	Conventional
D_VCN60_4	2019-12-01	B4	VCN60	Vetch	N60	Conventional
D_VNTN0_1	2019-12-01	B1	VNTN0	Vetch	N0	No_tillage
D_VNTN0_2	2019-12-01	B2	VNTN0	Vetch	N0	No_tillage
D_VNTN0_3	2019-12-01	B3	VNTN0	Vetch	N0	No_tillage
D_VNTN0_4	2019-12-01	B4	VNTN0	Vetch	N0	No_tillage
D_VNTN60_1	2019-12-01	B1	VNTN60	Vetch	N60	No_tillage
D_VNTN60_2	2019-12-01	B2	VNTN60	Vetch	N60	No_tillage
D_VNTN60_3	2019-12-01	B3	VNTN60	Vetch	N60	No_tillage
D_VNTN60_4	2019-12-01	B4	VNTN60	Vetch	N61	No_tillage
D_WCN0_1	2019-12-01	B1	WCN0	Wheat	N0	Conventional
D_WCN0_2	2019-12-01	B2	WCN0	Wheat	N0	Conventional
D_WCN0_3	2019-12-01	B3	WCN0	Wheat	N0	Conventional
D_WCN0_4	2019-12-01	B4	WCN0	Wheat	N0	Conventional
D_WCN60_1	2019-12-01	B1	WCN60	Wheat	N60	Conventional
D_WCN60_2	2019-12-01	B2	WCN60	Wheat	N60	Conventional
D_WCN60_3	2019-12-01	B3	WCN60	Wheat	N60	Conventional
D_WCN60_4	2019-12-01	B4	WCN60	Wheat	N60	Conventional
D_WNTN0_1	2019-12-01	B1	WNTN0	Wheat	N0	No_tillage
D_WNTN0_2	2019-12-01	B2	WNTN0	Wheat	N0	No_tillage
D_WNTN0_3	2019-12-01	B3	WNTN0	Wheat	N0	No_tillage
D_WNTN0_4	2019-12-01	B4	WNTN0	Wheat	N0	No_tillage
D_WNTN60_1	2019-12-01	B1	WNTN60	Wheat	N60	No_tillage
D_WNTN60_2	2019-12-01	B2	WNTN60	Wheat	N60	No_tillage
D_WNTN60_3	2019-12-01	B3	WNTN60	Wheat	N60	No_tillage
D_WNTN60_4	2019-12-01	B4	WNTN60	Wheat	N60	No_tillage

## Sheet: Table S5 Data for SEM
	sample_ID	Sample	Block	Tillage	Cover	Nitrogen	Temperature	Season	pH	GWC	NH4-N	NO3-N	N_fixer	Nitrifier	Denitrifier
1	D_NCCN0_1	NCCN0	1	Conventional	No_cover	N0	45.45	December	6.5	0.22	0.41	0	0.0183321	0.000143781	0.0510424
2	D_NCCN0_2	NCCN0	2	Conventional	No_cover	N0	45.45	December	6.5	0.25	0.5	1.64	0.0161035	7.19e-05	0.0425593
3	D_NCCN0_3	NCCN0	3	Conventional	No_cover	N0	45.45	December	6	0.25	0.57	2.43	0.0204889	0	0.0538462
4	D_NCCN60_1	NCCN60	1	Conventional	No_cover	N60	45.45	December	6.3	0.25	0.45	3.41	0.0181165	0	0.0376707
5	D_NCCN60_2	NCCN60	2	Conventional	No_cover	N60	45.45	December	6.4	0.25	0.74	0.49	0.0184759	0	0.0482387
6	D_NCCN60_3	NCCN60	3	Conventional	No_cover	N60	45.45	December	5.7	0.25	0.39	2.81	0.0168224	7.19e-05	0.0307692
7	D_NCCN60_4	NCCN60	4	Conventional	No_cover	N60	45.45	December	6.3	0.26	0.58	1.87	0.0146657	0	0.0339324
8	D_NCNTN0_1	NCNTN0	1	No_tillage	No_cover	N0	45.45	December	6.2	0.22	0.63	0	0.0146657	0	0.0330697
9	D_NCNTN0_2	NCNTN0	2	No_tillage	No_cover	N0	45.45	December	6.4	0.24	0.5	2.23	0.0227175	0.000143781	0.0414091
10	D_NCNTN0_3	NCNTN0	3	No_tillage	No_cover	N0	45.45	December	5.7	0.24	0.64	2.72	0.0193386	0.000287563	0.0494608
11	D_NCNTN0_4	NCNTN0	4	No_tillage	No_cover	N0	45.45	December	5.8	0.24	0.72	1.36	0.0152408	7.19e-05	0.0409058
12	D_NCNTN60_1	NCNTN60	1	No_tillage	No_cover	N60	45.45	December	6.1	0.24	0.6	2.39	0.0156003	0.000143781	0.0381021
13	D_NCNTN60_2	NCNTN60	2	No_tillage	No_cover	N60	45.45	December	6	0.3	1.23	1.08	0.0158878	0	0.0378864
14	D_NCNTN60_3	NCNTN60	3	No_tillage	No_cover	N60	45.45	December	5.6	0.25	0.39	4.52	0.0207045	7.19e-05	0.0441409
15	D_NCNTN60_4	NCNTN60	4	No_tillage	No_cover	N60	45.45	December	6	0.25	0.73	3.95	0.0165349	0	0.0327822
16	D_VCN60_1	VCN60	1	Conventional	Vetch	N60	45.45	December	6.1	0.25	0.53	3.52	0.0163911	7.19e-05	0.0379583
17	D_VCN60_2	VCN60	2	Conventional	Vetch	N60	45.45	December	6.4	0.26	0.66	3.12	0.0218548	0	0.0636233
18	D_VCN60_3	VCN60	3	Conventional	Vetch	N60	45.45	December	6	0.27	0.6	3.26	0.0155284	0.000215672	0.0391804
19	D_VCN60_4	VCN60	4	Conventional	Vetch	N60	45.45	December	6	0.27	0.67	4.55	0.0212078	0.000287563	0.0516175
20	D_VNTN0_1	VNTN0	1	No_tillage	Vetch	N0	45.45	December	5.9	0.23	0.65	3.16	0.0175413	0.000215672	0.0347951
21	D_VNTN0_2	VNTN0	2	No_tillage	Vetch	N0	45.45	December	6.2	0.26	0.6	2.81	0.0127965	0.000215672	0.043422
22	D_VNTN0_3	VNTN0	3	No_tillage	Vetch	N0	45.45	December	6.8	0.25	0.67	1.87	0.0115744	0.000143781	0.0283968
23	D_VNTN0_4	VNTN0	4	No_tillage	Vetch	N0	45.45	December	6.3	0.25	0.57	2.6	0.0176132	0.000359454	0.0375989
24	D_VNTN60_1	VNTN60	1	No_tillage	Vetch	N60	45.45	December	6.1	0.24	0.46	4	0.0129403	7.19e-05	0.0432782
25	D_VNTN60_2	VNTN60	2	No_tillage	Vetch	N60	45.45	December	6.2	0.25	0.65	4.27	0.0191229	7.19e-05	0.0442847
26	D_VNTN60_3	VNTN60	3	No_tillage	Vetch	N60	45.45	December	6	0.27	0.59	0	0.0133717	0.000503235	0.0386053
27	D_WCN0_1	WCN0	1	Conventional	Wheat	N0	45.45	December	5.7	0.21	0.52	1.78	0.0156722	7.19e-05	0.0521927
28	D_WCN0_2	WCN0	2	Conventional	Wheat	N0	45.45	December	6.6	0.25	0.53	2.02	0.0176132	0	0.0476636
29	D_WCN0_3	WCN0	3	Conventional	Wheat	N0	45.45	December	6.8	0.27	1.01	3.02	0.0148095	7.19e-05	0.0525521
30	D_WCN0_4	WCN0	4	Conventional	Wheat	N0	45.45	December	6.1	0.25	0.63	2.07	0.0200575	0.000215672	0.0575845
31	D_WCN60_1	WCN60	1	Conventional	Wheat	N60	45.45	December	6.1	0.26	0.46	2.49	0.0155284	7.19e-05	0.0411215
32	D_WCN60_2	WCN60	2	Conventional	Wheat	N60	45.45	December	6.3	0.3	0.86	0	0.0202732	0.000143781	0.0429188
33	D_WCN60_3	WCN60	3	Conventional	Wheat	N60	45.45	December	5.8	0.24	0.41	3.11	0.0148814	7.19e-05	0.0391086
34	D_WCN60_4	WCN60	4	Conventional	Wheat	N60	45.45	December	6.2	0.26	0.53	2.87	0.0165349	0	0.046729
35	D_WNTN0_1	WNTN0	1	No_tillage	Wheat	N0	45.45	December	5.5	0.22	0.55	2.57	0.0157441	0	0.0401869
36	D_WNTN0_2	WNTN0	2	No_tillage	Wheat	N0	45.45	December	6.2	0.25	0.55	2.67	0.0154565	0	0.0484543
37	D_WNTN0_3	WNTN0	3	No_tillage	Wheat	N0	45.45	December	6.4	0.26	0.66	3.47	0.0180446	0	0.0445723
38	D_WNTN0_4	WNTN0	4	No_tillage	Wheat	N0	45.45	December	6	0.24	1.22	2.96	0.0171819	7.19e-05	0.0452193
39	D_WNTN60_1	WNTN60	1	No_tillage	Wheat	N60	45.45	December	6.2	0.24	0.43	0	0.0126528	7.19e-05	0.0321352
40	D_WNTN60_2	WNTN60	2	No_tillage	Wheat	N60	45.45	December	6.1	0.25	0.45	0	0.0195543	0.000143781	0.0441409
41	D_WNTN60_3	WNTN60	3	No_tillage	Wheat	N60	45.45	December	5.7	0.23	0.54	3.5	0.01445	7.19e-05	0.0473041
42	D_WNTN60_4	WNTN60	4	No_tillage	Wheat	N60	45.45	December	6.3	0.26	0.61	0	0.0158878	0.000143781	0.0442128
43	J_NCCN0_1	NCCN0	1	Conventional	No_cover	N0	74.5333	June	6.4	0.15	1.03	6.03	0.022358	7.19e-05	0.0562904
44	J_NCCN0_2	NCCN0	2	Conventional	No_cover	N0	74.5333	June	6.2	0.17	0.99	12.54	0.0187635	0	0.0420561
45	J_NCCN0_3	NCCN0	3	Conventional	No_cover	N0	74.5333	June	5.7	0.18	1.14	15.5	0.0191229	0	0.0530554
46	J_NCCN0_4	NCCN0	4	Conventional	No_cover	N0	74.5333	June	6	0.19	0.88	13.23	0.0148095	0	0.043422
47	J_NCCN60_1	NCCN60	1	Conventional	No_cover	N60	74.5333	June	6	0.2	0.97	11.15	0.0212078	0	0.0542056
48	J_NCCN60_2	NCCN60	2	Conventional	No_cover	N60	74.5333	June	6.2	0.18	0.75	9.52	0.0184759	0	0.043422
49	J_NCCN60_3	NCCN60	3	Conventional	No_cover	N60	74.5333	June	5.7	0.2	1.87	26.62	0.0232926	7.19e-05	0.0468009
50	J_NCCN60_4	NCCN60	4	Conventional	No_cover	N60	74.5333	June	5.6	0.19	1.31	27.95	0.0173257	0.000143781	0.0542056
51	J_NCNTN0_1	NCNTN0	1	No_tillage	No_cover	N0	74.5333	June	5.9	0.14	1.16	6.6	0.0168943	7.19e-05	0.0606758
52	J_NCNTN0_2	NCNTN0	2	No_tillage	No_cover	N0	74.5333	June	5.8	0.17	1.12	15.6	0.0273185	7.19e-05	0.0492451
53	J_NCNTN0_3	NCNTN0	3	No_tillage	No_cover	N0	74.5333	June	5.9	0.17	1.08	9.66	0.0206326	0	0.0469446
54	J_NCNTN0_4	NCNTN0	4	No_tillage	No_cover	N0	74.5333	June	6.1	0.19	1.97	20.7	0.0266715	0	0.0529835
55	J_NCNTN60_1	NCNTN60	1	No_tillage	No_cover	N60	74.5333	June	6	0.19	1.16	15.29	0.0167505	0.000143781	0.0478073
56	J_NCNTN60_2	NCNTN60	2	No_tillage	No_cover	N60	74.5333	June	6	0.18	1.48	13.52	0.0247304	0	0.0535586
57	J_NCNTN60_3	NCNTN60	3	No_tillage	No_cover	N60	74.5333	June	5.9	0.22	1.4	17.59	0.0208483	0	0.0398994
58	J_NCNTN60_4	NCNTN60	4	No_tillage	No_cover	N60	74.5333	June	5.7	0.2	0.36	1.98	0.0189073	7.19e-05	0.0615385
59	J_VCN60_1	VCN60	1	Conventional	Vetch	N60	74.5333	June	6.1	0.2	1.15	14.84	0.0135873	0.000215672	0.0424874
60	J_VCN60_2	VCN60	2	Conventional	Vetch	N60	74.5333	June	6.1	0.18	1.25	19.36	0.0244428	0.000143781	0.0751258
61	J_VCN60_3	VCN60	3	Conventional	Vetch	N60	74.5333	June	6	0.2	1.33	16.02	0.0200575	0.000215672	0.0547088
62	J_VCN60_4	VCN60	4	Conventional	Vetch	N60	74.5333	June	5.6	0.19	1.18	9.98	0.0261682	7.19e-05	0.0764198
63	J_VNTN0_1	VNTN0	1	No_tillage	Vetch	N0	74.5333	June	5.5	0.18	0.83	11.69	0.0218548	0.000287563	0.0606758
64	J_VNTN0_2	VNTN0	2	No_tillage	Vetch	N0	74.5333	June	6	0.19	1.09	21.95	0.0161754	7.19e-05	0.0312725
65	J_VNTN0_3	VNTN0	3	No_tillage	Vetch	N0	74.5333	June	6.7	0.23	1.91	21.57	0.0202732	0.000143781	0.0558591
66	J_VNTN0_4	VNTN0	4	No_tillage	Vetch	N0	74.5333	June	6.2	0.19	1.04	17.5	0.0199856	0.000287563	0.0564342
67	J_VNTN60_1	VNTN60	1	No_tillage	Vetch	N60	74.5333	June	6	0.23	1.88	24.08	0.0225737	0.000143781	0.0672897
68	J_VNTN60_2	VNTN60	2	No_tillage	Vetch	N60	74.5333	June	5.9	0.2	1.02	19.26	0.0211359	0.000287563	0.0629763
69	J_VNTN60_3	VNTN60	3	No_tillage	Vetch	N60	74.5333	June	5.7	0.21	1.46	28.02	0.0163911	7.19e-05	0.0478073
70	J_WCN0_1	WCN0	1	Conventional	Wheat	N0	74.5333	June	6.1	0.16	1	9.79	0.0232926	0.000143781	0.0610352
71	J_WCN0_2	WCN0	2	Conventional	Wheat	N0	74.5333	June	6.3	0.19	0.72	10.72	0.0237239	0.000287563	0.0639109
72	J_WCN0_3	WCN0	3	Conventional	Wheat	N0	74.5333	June	6.3	0.18	2.03	18.54	0.0222861	0.000359454	0.0713156
73	J_WCN0_4	WCN0	4	Conventional	Wheat	N0	74.5333	June	5.9	0.18	1.3	9.32	0.0312725	0.000647017	0.0926671
74	J_WCN60_1	WCN60	1	Conventional	Wheat	N60	74.5333	June	6	0.2	1.47	0.07	0.0165349	0.000215672	0.0465133
75	J_WCN60_2	WCN60	2	Conventional	Wheat	N60	74.5333	June	6.1	0.17	1.06	11.28	0.0224299	7.19e-05	0.0473041
76	J_WCN60_3	WCN60	3	Conventional	Wheat	N60	74.5333	June	6	0.19	0.85	18.32	0.0150971	0.000143781	0.0517613
77	J_WCN60_4	WCN60	4	Conventional	Wheat	N60	74.5333	June	6	0.2	1.16	16.03	0.0207045	0.000215672	0.0603882
78	J_WNTN0_1	WNTN0	1	No_tillage	Wheat	N0	74.5333	June	6.3	0.15	1.04	3.64	0.0264558	0.000143781	0.0484543
79	J_WNTN0_2	WNTN0	2	No_tillage	Wheat	N0	74.5333	June	6.7	0.21	1.29	13.65	0.0204889	0.000143781	0.0493889
80	J_WNTN0_3	WNTN0	3	No_tillage	Wheat	N0	74.5333	June	6.5	0.19	1.42	11.72	0.0195543	7.19e-05	0.0504673
81	J_WNTN0_4	WNTN0	4	No_tillage	Wheat	N0	74.5333	June	5.9	0.18	0.95	9.45	0.0244428	7.19e-05	0.0571531
82	J_WNTN60_1	WNTN60	1	No_tillage	Wheat	N60	74.5333	June	6.1	0.19	1.13	12.51	0.018404	7.19e-05	0.0405464
83	J_WNTN60_2	WNTN60	2	No_tillage	Wheat	N60	74.5333	June	5.9	0.19	1.27	11.49	0.0217829	0.000143781	0.0452912
84	J_WNTN60_3	WNTN60	3	No_tillage	Wheat	N60	74.5333	June	6	0.2	1.06	21.14	0.0240115	0.000143781	0.0457225
85	J_WNTN60_4	WNTN60	4	No_tillage	Wheat	N60	74.5333	June	6	0.22	1.11	13.59	0.0163911	0	0.0439971
86	M_NCCN0_1	NCCN0	1	Conventional	No_cover	N0	67.8667	May	6.4	0.2	1.81	1.83	0.0239396	0	0.0599569
87	M_NCCN0_2	NCCN0	2	Conventional	No_cover	N0	67.8667	May	6.2	0.24	0.6	1.57	0.0214953	0	0.10151
88	M_NCCN0_3	NCCN0	3	Conventional	No_cover	N0	67.8667	May	6.1	0.24	1.84	1.76	0.0242272	0.000215672	0.0626168
89	M_NCCN0_4	NCCN0	4	Conventional	No_cover	N0	67.8667	May	6	0.24	2.06	0	0.0253055	7.19e-05	0.0634795
90	M_NCCN60_1	NCCN60	1	Conventional	No_cover	N60	67.8667	May	6.2	0.24	0.68	0	0.021064	0	0.083537
91	M_NCCN60_2	NCCN60	2	Conventional	No_cover	N60	67.8667	May	6.3	0.23	0.66	1.23	0.024371	0.000431344	0.063839
92	M_NCCN60_3	NCCN60	3	Conventional	No_cover	N60	67.8667	May	6.4	0.24	2.18	5.83	0.0240115	7.19e-05	0.0507549
93	M_NCCN60_4	NCCN60	4	Conventional	No_cover	N60	67.8667	May	6	0.23	1.27	1.71	0.0258088	0.000287563	0.0530554
94	M_NCNTN0_1	NCNTN0	1	No_tillage	No_cover	N0	67.8667	May	5.7	0.18	0.68	0	0.0248742	0.000431344	0.0576564
95	M_NCNTN0_2	NCNTN0	2	No_tillage	No_cover	N0	67.8667	May	6.2	0.21	0.27	1.29	0.0254493	0.000143781	0.0773544
96	M_NCNTN0_3	NCNTN0	3	No_tillage	No_cover	N0	67.8667	May	5.9	0.23	2.06	5.55	0.0320633	0.000143781	0.0456506
97	M_NCNTN0_4	NCNTN0	4	No_tillage	No_cover	N0	67.8667	May	6.3	0.22	1.16	3.44	0.023652	0.000287563	0.0585191
98	M_NCNTN60_1	NCNTN60	1	No_tillage	No_cover	N60	67.8667	May	5.8	0.23	0.03	2	0.0239396	0.000287563	0.0514019
99	M_NCNTN60_2	NCNTN60	2	No_tillage	No_cover	N60	67.8667	May	6.1	0.22	0.45	0	0.0272466	0.000647017	0.0490295
100	M_NCNTN60_3	NCNTN60	3	No_tillage	No_cover	N60	67.8667	May	5.9	0.25	1.67	3.89	0.0220705	0	0.0371675
101	M_NCNTN60_4	NCNTN60	4	No_tillage	No_cover	N60	67.8667	May	5.5	0.22	0.44	0	0.0242272	0.000215672	0.0488138
102	M_VCN60_1	VCN60	1	Conventional	Vetch	N60	67.8667	May	6.4	0.25	1.73	3.89	0.0221423	0.000287563	0.0539899
103	M_VCN60_2	VCN60	2	Conventional	Vetch	N60	67.8667	May	6.3	0.25	2.12	5.27	0.0271028	7.19e-05	0.0595255
104	M_VCN60_3	VCN60	3	Conventional	Vetch	N60	67.8667	May	6.2	0.23	3.06	1.39	0.0219986	0.000359454	0.0657081
105	M_VCN60_4	VCN60	4	Conventional	Vetch	N60	67.8667	May	6	0.25	1.54	4.87	0.0227175	0.000143781	0.0606758
106	M_VNTN0_1	VNTN0	1	No_tillage	Vetch	N0	67.8667	May	5.5	0.21	1.45	3.31	0.0234364	0.000287563	0.0494608
107	M_VNTN0_2	VNTN0	2	No_tillage	Vetch	N0	67.8667	May	5.7	0.25	0.34	4.48	0.0253055	7.19e-05	0.0520489
108	M_VNTN0_3	VNTN0	3	No_tillage	Vetch	N0	67.8667	May	5.8	0.25	0.66	5.04	0.0170381	0.000287563	0.0437096
109	M_VNTN0_4	VNTN0	4	No_tillage	Vetch	N0	67.8667	May	6.2	0.22	1.51	1.68	0.0227175	0.000215672	0.0505392
110	M_VNTN60_1	VNTN60	1	No_tillage	Vetch	N60	67.8667	May	5.7	0.24	1.4	0.09	0.0235083	0	0.0728972
111	M_VNTN60_2	VNTN60	2	No_tillage	Vetch	N60	67.8667	May	6.1	0.26	2.18	6.73	0.0234364	0.000287563	0.0475917
112	M_VNTN60_3	VNTN60	3	No_tillage	Vetch	N60	67.8667	May	6.2	0.25	2.65	3.18	0.0191948	0.000287563	0.0429188
113	M_WCN0_1	WCN0	1	Conventional	Wheat	N0	67.8667	May	6.4	0.19	2.08	4.54	0.0231488	0	0.0549245
114	M_WCN0_2	WCN0	2	Conventional	Wheat	N0	67.8667	May	6.4	0.24	1.12	0.02	0.0272466	0	0.0653487
115	M_WCN0_3	WCN0	3	Conventional	Wheat	N0	67.8667	May	6.5	0.23	0.3	3.66	0.0217829	0.000215672	0.0673616
116	M_WCN0_4	WCN0	4	Conventional	Wheat	N0	67.8667	May	6.1	0.24	2.62	1.67	0.0247304	0.000215672	0.0641265
117	M_WCN60_1	WCN60	1	Conventional	Wheat	N60	67.8667	May	5.9	0.24	2.54	2.88	0.0231488	0.000287563	0.0582315
118	M_WCN60_2	WCN60	2	Conventional	Wheat	N60	67.8667	May	5.9	0.23	1.68	1.07	0.0281812	7.19e-05	0.0565061
119	M_WCN60_3	WCN60	3	Conventional	Wheat	N60	67.8667	May	6	0.24	0.3	0.02	0.026312	0.000215672	0.0615385
120	M_WCN60_4	WCN60	4	Conventional	Wheat	N60	67.8667	May	6.1	0.24	0.19	3.52	0.0264558	7.19e-05	0.0718188
121	M_WNTN0_1	WNTN0	1	No_tillage	Wheat	N0	67.8667	May	6.1	0.18	0.84	0	0.0235083	7.19e-05	0.0547807
122	M_WNTN0_2	WNTN0	2	No_tillage	Wheat	N0	67.8667	May	6.7	0.23	1.94	3.54	0.0205607	0	0.056578
123	M_WNTN0_3	WNTN0	3	No_tillage	Wheat	N0	67.8667	May	6.8	0.25	1.8	1.64	0.0235802	0	0.0442847
124	M_WNTN0_4	WNTN0	4	No_tillage	Wheat	N0	67.8667	May	6.5	0.2	2.54	0.49	0.0232926	0.000287563	0.0652768
125	M_WNTN60_1	WNTN60	1	No_tillage	Wheat	N60	67.8667	May	6.4	0.21	1.16	0.36	0.0287563	0.000431344	0.0520489
126	M_WNTN60_2	WNTN60	2	No_tillage	Wheat	N60	67.8667	May	5.7	0.23	1.79	3.43	0.0241553	7.19e-05	0.04867
127	M_WNTN60_3	WNTN60	3	No_tillage	Wheat	N60	67.8667	May	6.2	0.22	1.22	4.51	0.0208483	0.000215672	0.0416247
128	M_WNTN60_4	WNTN60	4	No_tillage	Wheat	N60	67.8667	May	6.2	0.22	2.02	3.18	0.0239396	0	0.0625449
129	O_NCCN0_1	NCCN0	1	Conventional	No_cover	N0	76.9583	October	6.3	0.23	1.41	0.35	0.0142344	0	0.0478073
130	O_NCCN0_2	NCCN0	2	Conventional	No_cover	N0	76.9583	October	6	0.24	1.03	0.2	0.0143781	0	0.0406183
131	O_NCCN0_3	NCCN0	3	Conventional	No_cover	N0	76.9583	October	5.8	0.25	1.46	1.68	0.0199856	0	0.0554996
132	O_NCCN0_4	NCCN0	4	Conventional	No_cover	N0	76.9583	October	6.2	0.29	1.94	1.45	0.0147376	7.19e-05	0.050683
133	O_NCCN60_1	NCCN60	1	Conventional	No_cover	N60	76.9583	October	5.9	0.31	2.14	1.35	0.0155284	0.000287563	0.0414809
134	O_NCCN60_2	NCCN60	2	Conventional	No_cover	N60	76.9583	October	6	0.3	1.12	0.11	0.0176851	7.19e-05	0.0520489
135	O_NCCN60_3	NCCN60	3	Conventional	No_cover	N60	76.9583	October	5.9	0.25	1.04	1.9	0.0160316	0.000359454	0.0573688
136	O_NCCN60_4	NCCN60	4	Conventional	No_cover	N60	76.9583	October	5.8	0.22	1.12	1.23	0.0150971	0	0.0423436
137	O_NCNTN0_1	NCNTN0	1	No_tillage	No_cover	N0	76.9583	October	5.9	0.21	1.14	0.82	0.0143063	0	0.046082
138	O_NCNTN0_2	NCNTN0	2	No_tillage	No_cover	N0	76.9583	October	5.7	0.23	1.11	1.77	0.0195543	0	0.0506111
139	O_NCNTN0_3	NCNTN0	3	No_tillage	No_cover	N0	76.9583	October	5	0.23	1.26	2.26	0.0185478	0	0.0501797
140	O_NCNTN0_4	NCNTN0	4	No_tillage	No_cover	N0	76.9583	October	6.1	0.27	1.17	0.35	0.0198418	0	0.0378145
141	O_NCNTN60_1	NCNTN60	1	No_tillage	No_cover	N60	76.9583	October	6.1	0.24	1.27	1.18	0.0115025	0	0.0374551
142	O_NCNTN60_2	NCNTN60	2	No_tillage	No_cover	N60	76.9583	October	6.1	0.23	1.17	1.74	0.0186197	0	0.0450755
143	O_NCNTN60_3	NCNTN60	3	No_tillage	No_cover	N60	76.9583	October	5.7	0.27	1.04	2.1	0.0117901	7.19e-05	0.0375989
144	O_NCNTN60_4	NCNTN60	4	No_tillage	No_cover	N60	76.9583	October	5.6	0.21	1	1.24	0.0150971	7.19e-05	0.0470884
145	O_VCN60_1	VCN60	1	Conventional	Vetch	N60	76.9583	October	5.9	0.26	1.44	3.55	0.0161754	0.000143781	0.0479511
146	O_VCN60_2	VCN60	2	Conventional	Vetch	N60	76.9583	October	5.9	0.26	1.84	1.81	0.0231488	0.000215672	0.0632638
147	O_VCN60_3	VCN60	3	Conventional	Vetch	N60	76.9583	October	6.5	0.27	1.12	1.31	0.0145219	0.000287563	0.0554996
148	O_VCN60_4	VCN60	4	Conventional	Vetch	N60	76.9583	October	6	0.27	1.27	1.36	0.0200575	0.000143781	0.0668584
149	O_VNTN0_1	VNTN0	1	No_tillage	Vetch	N0	76.9583	October	5.4	0.22	1.25	2.08	0.0181165	0	0.0482387
150	O_VNTN0_2	VNTN0	2	No_tillage	Vetch	N0	76.9583	October	6.7	0.26	1.42	0.24	0.0132279	0	0.0406902
151	O_VNTN0_3	VNTN0	3	No_tillage	Vetch	N0	76.9583	October	6.1	0.25	1.25	2.19	0.0159597	7.19e-05	0.0330697
152	O_VNTN0_4	VNTN0	4	No_tillage	Vetch	N0	76.9583	October	6.3	0.25	0.98	1.17	0.0156003	0	0.0431344
153	O_VNTN60_1	VNTN60	1	No_tillage	Vetch	N60	76.9583	October	5.7	0.24	1.23	2.73	0.0152408	7.19e-05	0.0410496
154	O_VNTN60_2	VNTN60	2	No_tillage	Vetch	N60	76.9583	October	5.9	0.25	1.17	3.55	0.0201294	0.000143781	0.0542056
155	O_VNTN60_3	VNTN60	3	No_tillage	Vetch	N60	76.9583	October	6.5	0.27	1.26	0	0.0136592	0.000359454	0.0451474
156	O_WCN0_1	WCN0	1	Conventional	Wheat	N0	76.9583	October	6.1	0.25	1.02	0	0.017757	0	0.0471603
157	O_WCN0_2	WCN0	2	Conventional	Wheat	N0	76.9583	October	6.2	0.26	1.62	0.48	0.0207764	7.19e-05	0.0499641
158	O_WCN0_3	WCN0	3	Conventional	Wheat	N0	76.9583	October	6.6	0.25	1.87	0.71	0.0211359	0	0.038821
159	O_WCN0_4	WCN0	4	Conventional	Wheat	N0	76.9583	October	5.8	0.22	1.16	0.51	0.0186916	7.19e-05	0.0533429
160	O_WCN60_1	WCN60	1	Conventional	Wheat	N60	76.9583	October	5.4	0.27	1.71	1.03	0.016463	0.000215672	0.0427031
161	O_WCN60_2	WCN60	2	Conventional	Wheat	N60	76.9583	October	5.8	0.3	1.12	0.1	0.0182602	7.19e-05	0.0503954
162	O_WCN60_3	WCN60	3	Conventional	Wheat	N60	76.9583	October	6	0.28	0.99	0.91	0.0156003	7.19e-05	0.0370956
163	O_WCN60_4	WCN60	4	Conventional	Wheat	N60	76.9583	October	6.3	0.26	1.14	1.31	0.0199137	0.000359454	0.0554277
164	O_WNTN0_1	WNTN0	1	No_tillage	Wheat	N0	76.9583	October	5.9	0.22	1.02	0.65	0.0188354	0	0.0542056
165	O_WNTN0_2	WNTN0	2	No_tillage	Wheat	N0	76.9583	October	6.1	0.24	1.33	1.47	0.01445	0.000143781	0.0423436
166	O_WNTN0_3	WNTN0	3	No_tillage	Wheat	N0	76.9583	October	6.5	0.23	1.23	1.34	0.0163911	7.19e-05	0.0466571
167	O_WNTN0_4	WNTN0	4	No_tillage	Wheat	N0	76.9583	October	6.2	0.22	1.05	1.71	0.0179727	0	0.0456506
168	O_WNTN60_1	WNTN60	1	No_tillage	Wheat	N60	76.9583	October	5.8	0.22	0.98	1.82	0.0176851	0	0.0506111
169	O_WNTN60_2	WNTN60	2	No_tillage	Wheat	N60	76.9583	October	5.6	0.24	1.29	0.8	0.0201294	7.19e-05	0.0466571
170	O_WNTN60_3	WNTN60	3	No_tillage	Wheat	N60	76.9583	October	5.9	0.26	1.14	1.01	0.0143781	7.19e-05	0.0471603
171	O_WNTN60_4	WNTN60	4	No_tillage	Wheat	N60	76.9583	October	6.2	0.24	1.26	1.47	0.0231488	0	0.0491014
